# Supplementary material for: Temperature sensitive liposome based cancer nanomedicine enables tumour lymph node immune microenvironment remodelling
Source: Nat Commun. 2023 Apr 19;14:2248. doi: 10.1038/s41467-023-38014-6 (PMC10115817; doi:10.1038/s41467-023-38014-6)
Supplement: Supplementary file 4 — Source Data [file 41467_2023_38014_MOESM4_ESM.xlsx]

## Sheet: Fig2
Figure 2
d	N-I-Lip-L			N-I-Lip-S
12 h	1.62	3.49	1.88	4.61	6.92	7.97
24 h	9.22	9.48	7.34	16.2	33.3	34.8
48 h	18.7	13.9	13.4	52.7	30.8	39.2
f	DPPC:Chol=2:1			DPPC:Chol=8:1			DPPC:Chol=16:1
4h	1.114	1.287	1.0253	2.041	2.3308	2.1063	1.0134	1.3694	0.3824
8h	2.1455	2.6317	2.1839	2.539	1.3776	3.466	1.9452	1.7963	0.973
12h	1.0418	1.8264	1.3156	4.257	4.22	4.444	2.517	2.6999	1.6168
g	Free 1-MT			Free 1-MT+Laser			NIL-IM-Lip(DPPC)
0	0	0	0	0	0	0	0	0	0
5				23.58	17.59	19.73
15	46.07	36.96	40.37	43.17	38.19	38.01	23.26	20.65	25.78
20				52.51	46.81	48.63
30	64.32	54.99	57.15	58.81	54.84	57.92	35.09	33.11	38.32
	NIL-IM-Lip+Laser(DPPC)			NIL-IM-Lip(HSPC)			NIL-IM-Lip+Laser(HSPC)
0	0	0	0	0	0	0	0	0	0
5	22.2	24.48	23.2				11.89	12.97	12.66
15	37.3	37.75	36.46	23.41	19.7	23.26	24.9	26.09	26.76
20	47.05	44.35	46.12				31.42	32.6	32.84
30	51.41	48.1	50.19	36.92	32.67	36.81	37.29	38.32	38.3
i					j					k
1 day	65.83	64.9	66.26		0 h	68.84	71.71	70.15		0 h	67.73	71.19	74.51
2 day	66.66	68.42	68.38		1 h	66.1	72.36	75.22		1 h	75.63	64.35	73.82
3 day	66.65	68.07	72.98		2 h	65.88	71.37	72.9		2 h	68.07	69.74	77.75
4 day	69.11	63.55	74.15		4 h	66.41	74.37	75.32		4 h	69.39	71.13	72.57
5 day	64.07	62.5	65.44		8 h	69.47	75.13	77.77		8 h	69.62	72.18	72.91
6 day	65.68	73.08	71.28		12 h	69.23	71.83	76.85		12 h	68.72	76.88	66.07
7 day	62.49	63.43	72.49		24 h	69.94	71.41	73.89		24 h	70.76	71.59	71.18
					48 h	70.11	72.21	74.35		48 h	64.59	78.42	75.61
l	0.1W/cm2			0.6W/cm2			1.0W/cm2			2.0W/cm2
Time(s)
0	29	28.7	29.1	28.8	28.3	28.8	28.7	28.8	28.7	28.9	28.5	28.7
30	29.8	29.8	29.9	30.6	30.9	30.8	30.9	31.1	31.6	33.9	33.7	33.1
60	30.1	30.1	30.2	32.5	32.5	32.7	33.7	33.7	33.9	39.3	39.6	39.6
90	30.5	30.4	30.5	33.9	34.2	34.1	36.6	36.3	36.8	43.8	43.8	43.1
120	30.8	30.7	30.8	35.2	35.3	35.5	38.7	38.8	38.6	47.6	47.2	47.3
180	31.4	31.2	31.4	37.1	37.8	37.6	42.4	42.3	42.3	52.6	52	52.3
240	31.7	31.7	31.8	39.1	39.6	39	44.5	45.3	44.6	55	55.6	55.4
300	32	32.1	32.1	40.3	40.3	40	45.7	46.1	45.7	56.2	56	56.3
360	32.2	32.4	32.2	41.3	41	40.7	46	46.9	46.3	55.9	56	56.1
480	32.3	32.7	32.5	41.7	41.8	41.8	46.1	46.5	46	56.2	55.9	55.9
600	32.5	32.8	32.5	42.1	41.9	41.5	45.8	45.9	46.1	56	55.9	56
m	water			0.1 μg/ml			1.0 μg/ml			10 μg/ml			30 μg/ml
Time(s)
0	28.7	28.8	29	29.8	29.7	29.4	29.5	30	29.4	29.1	29.9	29.8	29	29.2	28.7
30	28.6	29.4	29.2	31	31.5	31.4	32	31.9	32.2	32.3	32.8	32.8	33.5	32.8	33
60	28.9	29.2	29.4	31.4	32	31.7	33.3	33.9	33	35	35.5	35.9	37	36.3	36.7
90	29.1	29	29.6	32.1	32.7	32.4	34.4	34.7	34	38.3	38	38.2	39.9	39	39.8
120	29.2	29.6	29.8	33.3	32.9	33.5	35.4	35.6	35.4	39.8	39.5	39.7	42.2	41.9	42.5
180	29.3	30.1	29.6	34	34.3	34.4	37.4	37.5	37.6	42.9	43.3	42.4	46.1	46	46.4
240	29.7	30.1	29.8	34.5	34.9	34.9	39.2	38.5	39	44.3	44.6	44.4	47.7	48.2	48.1
300	29.9	29.3	29.5	34.9	35	35.1	40.3	38.9	40.5	45.4	45.6	46	49.2	49.3	49.4
360	30.1	30.5	30.2	35.3	35.4	35.2	40.6	39.6	40.8	45.7	45.9	46.1	51	51.3	51.6
480	30.8	30	30.7	35.4	35.8	35.5	40.8	40.5	40.6	46.1	46.2	46.6	53.3	53.6	54.4
600	29.5	30.4	30.8	35.9	35.9	36.1	40.4	40.1	40.5	46.7	46.9	47.4	55.2	55	56.2
o
Time-min	Temperature(℃)	Time-min	Temperature(℃)	Time-min	Temperature(℃)	Time-min	Temperature(℃)	Time-min	Temperature(℃)
0	28.9	12	32.3	24	36	36	40.4	48	36.8
0.5	31.4	12.5	31.8	24.5	35.2	36.5	39.4	48.5	37.9
1	33.9	13	31.4	25	34.6	37	38.3	49	39.4
1.5	36.5	13.5	31	25.5	34	37.5	37.3	49.5	40.2
2	38.6	14	30.8	26	33.5	38	36.4	50	40.9
2.5	40.6	14.5	30.5	26.5	33	38.5	35.7	50.5	39.6
3	42.2	15	30.2	27	32.4	39	34.9	51	38.5
3.5	43.8	15.5	31.2	27.5	31.9	39.5	34.2	51.5	37.5
4	45.1	16	33.2	28	31.7	40	33.7	52	36.4
4.5	45.4	16.5	35.6	28.5	31.4	40.5	33.1	52.5	35.7
5	45.5	17	38.2	29	31.1	41	32.6	53	35
5.5	44.3	17.5	40.4	29.5	30.8	41.5	32.2	53.5	34.3
6	43.5	18	41.7	30	30.6	42	31.8	54	33.7
6.5	41.6	18.5	42.8	30.5	31.8	42.5	31.4	54.5	33.2
7	40.3	19	43.5	31	33.3	43	31.1	55	32.7
7.5	39.5	19.5	44	31.5	34.8	43.5	30.8	55.5	32.3
8	38	20	44.5	32	36.4	44	30.5	56	31.9
8.5	37	20.5	42.7	32.5	37.9	44.5	30.3	56.5	31.7
9	36.1	21	41.9	33	39.4	45	30	57	31.4
9.5	35.2	21.5	40.7	33.5	40.3	45.5	31.4	57.5	31.2
10	34.7	22	39.6	34	41.8	46	32.4	58	30.9
10.5	33.8	22.5	38.5	34.5	42.5	46.5	33.5	58.5	30.7
11	33.2	23	37.3	35	43.1	47	35	59	30.4
11.5	32.7	23.5	36.8	35.5	41.5	47.5	35.8	59.5	30.2
								60	30.1

## Sheet: Fig3
Figure 3
c	IR780			I-Lip			N-I-Lip
Tumor	3.83	3.86	4.29	7.21	6.93	8.79	9.62	13.2	14.1
Heart	2.246	2.208	2.68	3	1.96	3.74	2.45	3.17	3.27
Liver	5.784	6.68	5.99	7.47	5.62	7.73	9.55	8.32	9.26
Spleen	1.57	1.787	2.18	2.08	1.43	3.33	3.22	2.74	2.63
Lung	8.431	8.87	13.9	10.5	9.71	14.6	8.74	8.23	6.77
Kidneys	4.05	5.17	5.89	4.54	4.03	8.3	4.64	6.14	5.04
LNs	2.25	2.298	2.107	3.21	2.94	3.24	3.16	3.26	4.01
e	NS			IR780			I-Lip			N-I-Lip
0	31.5	31.8	32.1	31.2	31.4	30.9	31.7	32	31.9	31	32	32.6
30	34.8	34.6	35.1	38.2	37.7	37.3	39.8	39.6	39.4	41.8	41.9	42
60	34.7	35.2	35.4	39.2	38	37.9	40.7	40	40.2	42	42.8	42.6
90	34.9	34.4	35.4	38.1	38.3	38	40.5	41.7	40.4	42.6	42.4	43.4
120	34.9	34.5	34.5	38.3	38.9	38.1	41.6	41.1	40.6	44.5	42.8	43.4
180	35.2	34.2	34.5	38.2	38.6	37.9	42.4	42	41.3	44.2	43.1	43
240	35	34.7	34	38.5	37	37.2	41.5	42.2	42	44.2	43.6	43.5
300	34.9	33.9	34.1	37.8	38.5	37	42.5	41.8	41.6	44.5	43.7	43.6
360	35.2	34.9	34.7	37.4	38.2	37.1	42.1	41	42.3	43	44.6	44
480	35	33.5	34.7	37.4	38	37	41.4	42	42.5	44.4	43.5	44.9
600	34.4	34.9	33.8	38.5	37	37.5	42.2	41.9	41.3	44.4	44.5	43.2
g	Cy5.5-BSA			MMP2-non-sensitive			MMP2-sensitive
4 h	0.6711	0.6312	0.4623	3.3772	3.41	3.647	3.444	2.881	4.764
8 h	1.5973	1.9613	1.6416	3.202	3.18	3.488	4.76	2.917	3.215
12 h	3.719	3.95	3.611	5.818	4.509	5.689	7.879	8.158	8.15

## Sheet: Fig4
Figure 4
b	Laser			IR780+Laser			NIL-IM-Lip+Laser
1	99.4085	99.9172	92.9045	92.8507	99.6142	106.231	83.9237	88.1017	84.389
2	105.941	94.6715	96.7698	83.1593	83.8175	106.313	40.0091	38.9646	41.2132
5	98.0453	102.512	106.599	74.0127	71.1757	76.1582	30.9718	33.9691	29.7502
10	103.369	101.601	100.884	35.8375	32.7054	32.7554	11.5804	17.1208	17.5736
15	100.412	98.8957	97.8742	27.6441	24.6028	12.7608	7.72025	8.99182	8.7868
c	Blank-Lip			1-MT			IL-15			IR780			NIL-IM-Lip
1	93.581	99.1473	107.096	107.788	106.706	102.178	100.846	99.3947	105.236	103.418	93.0979	90.3656	96.6349	94.6956	103.418
2	89.5732	100.349	101.188	94.3956	99.845	100.858	103.922	99.8862	99.2257	94.4774	94.2144	91.4247	90.9231	93.0032	99.7931
5	84.9788	96.8217	90.726	95.7315	92.6745	94.5874	95.3864	103.516	99.6313	79.7266	90.6618	87.4957	89.0192	78.4288	87.4978
10	87.0968	93.721	90.759	88.5631	87.1318	100	91.7339	101.89	92.5148	80.734	89.4641	70.7892	79.4553	88.2546	89.0808
15	74.1936	93.4884	88.6468	89.7687	88.876	86.4356	94.8481	91.8333	96.792	86.4904	80.2883	75.6748	79.234	82.6723	94.8552
d	1 h			2 h			4 h
1(Free FITC)	6.38	6.34	7.02	20.1	16.5	23.1	44.9	45.8	47.8
2 (F-Lip)	9.84	9.61	7.06	27.3	28.9	26.8	58.3	59.2	57.7
3 (NF-Lip with preincubation)	9.05	9.25	5.01	25.5	25.2	23.1	58	58.5	58.8
4 (NF-Lip)	10.3	12.8	13.1	41.9	39.8	37.3	70	70.2	70.9

## Sheet: Fig5
Figure 5
d	PBS			IR780			IR780+L				k	PBS	IR780	IR780+L	IR780+1-MT+L	IR780+1-MT+IL-15+L	NIL-IM-Lip+L
CRT+/DAPI- (%)	8.86	9.57	8.6	27.3	27.4	28.1	38.6	39.4	38.1		TNF-α	508.971	536.376	566.373	569.019	612.293	669.296
	IR780+1-MT+L			IR780+1-MT+IL-15+L			NIL-IM-Lip+L					531.651	546.044	561.155	582.651	597.032	704.808
	46.6	47.7	50.3	48.6	49.9	46.1	61.9	60.6	60.2			546.044	543.599	653.599	628.599	597.032	719.956
e	PBS			IR780			IR780+L				l	PBS	IR780	IR780+L	IR780+1-MT+L	IR780+1-MT+IL-15+L	NIL-IM-Lip+L
HMGB1	0.016728	0.013511	0.01522	0.019945	0.024771	0.021554	0.039247	0.03603	0.042464		Matured DC(%)	9.55	19.9	23.8	24.7	28	32.8
	IR780+1-MT+L			IR780+1-MT+IL-15+L			NIL-IM-Lip+L					8.82	19	23	25.5	27.3	32.3
	0.053724	0.073026	0.045681	0.064983	0.097153	0.053724	0.122889	0.13254	0.113238			6.43	16.6	25.4	26.5	27.8	34.3
f	PBS			IR780			IR780+L
ATP	0.370862	0.15878	0.264821	0.15878	0.370862	0.476903	0.582944	0.688986	0.795027
	IR780+1-MT+L			IR780+1-MT+IL-15+L			NIL-IM-Lip+L
	0.688986	0.901068	1.11315	1.00711	0.795027	1.11315	1.53731	1.21919	1.85544
j	IL-2			IL-15			NIL-IM-Lip
10:01:00	18.0986	26.4916	20.9228	19.8488	23.2696	27.486	20.842	21.4515	17.0629
20:01:00	27.0399	31.7274	33.1597	37.6302	26.4322	44.8784	34.4955	26.8154	28.8472

## Sheet: Fig6
Figure 6
b	1.NS						12.IR780+1-MT+IL-15+L						13.IL-IM-Lip+L						14.NIL-IM-Lip+L
Day
1	41.7267	254.08	288.24	286.353	142.832	123.208	124.95	240.871	59.1699	111.872	63.4375	165.238	221.875	103.588	157.911	73.6962	45.9328	54.8355	119.231	122.882	63.5	147.317	50.0274	85.7579
3	204.724	308.442	268.983	526.384	188.979	149.684	130.246	169.984	202.647	134.784	169.853	69.6876	191.246	142.947	250.098	93.2477	128.51	54.4699	158.602	174.174	71.1449	163.983	66.9813	70.144
5	429.151	541.505	593.682	747.014	325.461	297.106	304.572	342.408	271.216	296.515	350.563	282.313	442.182	176.021	319.401	283.225	160.267	118.25	242.292	313.55	91.1337	162.469	75.8092	92.7808
7	795.258	1026.83	598.247	1354.32	602.5	882.122	213.513	402.682	296.006	430.658	528.357	410.835	600.446	282.239	371.212	303.352	185.961	104.985	290.355	389.917	204.927	376.681	113.27	103.381
9	1183	1179.69	891.075	1474.56	983.52	1373.63	603.992	635.228	829.031	770.182	661.18	763.601	799.15	577.806	513.489	376.754	252.81	289.899	407.831	464.817	253.765	506.845	184.73	132.472
11	1851.12	1690.11	1523.85	1634	1525.11	2348.12	903.569	830.123	1193.51	1058.54	829.752	839.567	1329.15	668.672	829.789	537.209	423.751	691.942	466.129	512.404	273.865	519.894	370.103	157.166
13							812.418	1142.97	1252.22	1214.7	1280.36	1095.07	948.369	918.106	966.169	652.39	618.716	732.05	564.559	620.723	312.892	574.72	422.071	187.537
15							997.061	1520.6	1448.7	1492.7	1326.98	1333.14	1140.22	1125.54	809.116	767.148	914.534	950.4	661.321	636.037	313.594	594.535	539.431	222.233
d	Tumour weight (g)
	12	13	14
	2.2826	1.6282	0.6944
	1.9666	1.8362	1.5174
	2.4416	1.7754	1.0604
	2.2065	1.9931	1.3573
	2.1823	2.0677	1.4974
	1.9268	1.9745	0.8696
e	12.IR780+1-MT+IL-15+L						13.IL-IM-Lip+L						14.NIL-IM-Lip+L
Day
1	17.2	18.16	17.68	16.5	17.27	17.85	17.46	16.13	16.69	17.51	15.7	16.4	16.94	17.12	17.19	16.6	17.86	16.86
3	17.85	18.83	17.68	16.69	18.06	17.74	17.92	17	15.7	18.09	16.9	16.8	17.25	17.72	18.07	18.16	17.96	18.24
5	16.78	18.04	17.14	16.6	18.33	17.36	17.62	16.76	14.47	17.89	16.86	16.34	17.72	16.75	17.52	17.16	17.4	17.97
7	18.17	18.54	17.96	17.62	18.16	18.75	18.7	15.98	16.37	19.7	17.4	16.04	18.47	17.16	18.35	18.48	17.84	20.28
9	18.76	19.46	18.95	17.67	18.07	18.87	16.83	15.12	14.41	18.7	16.44	15.62	16.19	14.65	16.58	16.72	15.8	18.71
11	18.3	19.46	19.2	17.37	20.85	17.65	17.63	17.27	15.39	18.69	16.31	15.66	17.08	14.92	19.36	18.63	16.8	19.31
13	18.43	19.72	19.69	17.14	19.15	16.47	18.72	18.18	16.85	19.27	17.17	16.03	16.67	14.74	18.94	18.78	17.7	18.9
15	19.38	19.17	19.28	17.07	19.06	17	18.45	18.86	17.92	19.35	18.97	16.22	17.1	16.02	21.65	17.64	18.57	19.1
i	1.NS					2.Blank-Lip					3.IR780					4.IR780+L					5.1-MT					6.IL-15					7.N-I-Lip+L					8.IR780+1-MT+L					9.N-IM-Lip+L					10.IR780+IL-15+L
Day
2	22.4671	17.6976	39.6782	68.7036	20.1768	100.741	143.346	17.3428	64.3538	69.8978	17.5099	59.3059	16.0694	14.9617	25.9848	13.0293	14.2783	21.496	67.0947	19.3979	25.9453	33.9477	37.6544	13.0355	15.615	62.7581	22.669	14.6514	56.1024	18.5706	47.5669	33.2904	41.5771	19.9384	53.9618	44.1	14.6321	24.6103	9.47737	19.435	43.7091	26.6464	22.5423	39.2747	31.4184	22.3533	33.2682	26.4901	28.1616
4	28.5347	29.7936	50.597	102.864	50.7741	63.2388	296.422	70.3323	85.6735	128.469	78.148	83.7881	25.5125	69.5888	58.2126	15.0798	14.8936	22.5552	36.3418	32.4422	15.3323	54.0057	61.4698	19.7676	42.6069	62.1467	16.3592	25.7256	20.7823	33.3236	25.6434	39.6278	56.076	35.5934	103.386	43.7615	37.066	52.3414	24.7651	23.4563	44.1894	27.0171	51.5855	28.8626	49.7336	17.619	33.8422	39.8129	37.034
6	73.6083	98.3667	468.872	779.275	179.114	175.337	465.208	461.46	346.026	733.459	227.56	127.482	289.699	246.138	237.752	55.1653	85.7368	85.2114	64.2223	124.616	32.0907	153.265	243.408	63.5847	65.7204	94.3224	90.396	88.041	121.243	91.3554	51.097	40.8173	46.1242	28.1476	169.984	59.5601	41.7561	181.167	115.757	120.78	74.7983	24.0081	71.5133	71.2585	35.7199	84.6624	98.7662	72.168	103.676
8	236.662	699.001	1065.44	1141.52	423.399	421.323	672.155	896.494	478.428	1123.98	428.748	430.551	319.115	385.923	825.404	139.486	145.27	106.133	168.42	413.39	179.138	580.957	342.349	119.751	141.448	364.805	204.795	255.274	326.25	345.687	364.649	262.525	229.147	194.151	471.747	149.715	198.865	477.524	201.39	306.558	252.158	158.88	198.518	115.909	208.509	280.01	184.944	116.499	124.274
10	618.097	1440.06	1349.14	1560.61	606.341	836.319	795.123	1287.41	892.688	1644.52	1155.27	692.448	1020.24	664.672	1137.83	329.476	431.383	245.614	301.263	567.564	533.566	856.307	984.78	345.004	352.866	453.053	456.791	346.06	445.761	881.646	433.899	395.606	264.78	243.45	736.742	159.93	256.287	618.424	472.531	554.172	360.822	284.538	523.93	313.125	348.336	457.229	459.817	225.499	266.601
12	1213.33	2074.59	1916.64	1940.4	1217.58	1241.9	1565.68	1867.84	1445.56	1943.26	1394.77	982.87	1753.87	888.457	1432.7	649.666	769.709	559.033	343.976	928.578	661.104	1314.93	1049.94	405	642.977	668.467	613.066	879.254	343.976	1329.06	918.608	465.723	288.639	502.583	567.5	433.201	528.454	801.871	593.599	699.8	629.816	228.262	704.18	337.161	659.446	422.396	631.915	475.026	503.859
14											1364.09	1109.94	1840.9	1179.36	1739.09	785.281	706.54	634.839	678.274	1265.87	935.643	1455.18	1034.1	739.995	928.93	1377.62	742.562	825.716	725.432	1347.32	1336.35	1027.93	246.167	385.527	971.045	653.007	687.5	988.917	615.811	811.098	792.932	290.249	531.094	301.766	917.726	503.317	720.083	549.335	695.074
l	1			2			3
CD8+CD44+CD62L- cells(%)	17.9	18.9	18.3	24.4	24.3	26.3	26.1	28.9	25.7
	4			5			6
	35.9	31.3	35.9	29.7	27.6	32.2	31.2	33.3	28.5
	7			8			9
	42.2	35.7	40.9	45	39.4	41.2	45.1	44.8	46
	10			11			12
	44.8	39.1	42.2	48.6	49.8	45.6	62.6	61.2	62.3
	13			14
	64.9	62.8	61.7	78.9	77.4	78.3
[truncated: 21 more columns]

## Sheet: Fig7
Figure 7
a																	h	NS			IR780+L			N-I-Lip+L			IR780+IL-15+L			NIL-I-Lip+L
CD4+T cells (%)	NS			IR780+L			N-I-Lip+L			IR780+IL-15+L			NIL-I-Lip+L				IL-12	17.79	13.18	15.35	33.32	32.26	34.91	39.73	37.63	37.54	42.32	42.46	39.82	47.54	46.58	51.94
	2.39	1.86	1.76	4.06	3.01	3.12	4.09	3.33	3.91	5.37	4.59	5.15	4.49	6.07	6.28		IFN-γ	46.85	48.29	49.74	63.51	62.58	61.47	64.25	66.67	67.42	69.85	69.85	68.35	73.23	75.31	74.93
	1-MT			IR780+1-MT+IL-15+L			IL-IM-Lip+L			NIL-IM-Lip+L							TGF-β	88.71	86.74	84.44	75.23	77.44	67.98	67	70.91	69.45	64.36	66.18	68.31	59.83	59.15	61.52
	3.84	3.07	2.7	5.33	6.73	6.58	5.57	5.31	7.65	8.58	7.26	6.15					IL-6	68.86	61.73	59.1	157.23	136.76	143.14	195.64	186.81	167.82	223.88	200.84	381.64	389.26	385.94	365.72
b																	IL-10	394.42	349.98	330.62	288.58	289.49	283.99	277.47	275.59	277.47	260.13	242.81	248.01	246.98	251.09	235.34
CD8+T cells (%)	NS			IR780+L			N-I-Lip+L			IR780+IL-15+L			NIL-I-Lip+L					1-MT			IR780+1-MT+IL-15+L			IL-IM-Lip+L			NIL-IM-Lip+L
	1.88	2.45	2.02	3.73	5.02	5.67	7.36	6.98	7.64	8.29	7.65	8.09	9.2	10.3	10.8		IL-12	25.58	23.99	26.3	57.5	52.89	56.46	71.33	66.1	65.04	80.88	84.58	76.93
	1-MT			IR780+1-MT+IL-15+L			IL-IM-Lip+L			NIL-IM-Lip+L							IFN-γ	61.29	60.55	59.99	79.85	78.33	76.06	82.52	81.76	80.23	85.2	87.7	88.08
	2.9	3.39	3.68	10.7	9.41	11.5	12.8	11.9	11.5	16	16.8	16.9					TGF-β	66.67	78.23	76.97	58.64	57.45	52.76	53.46	52.41	52.41	46.5	40.19	52.76
c																	IL-6	160.98	141.77	125.08	522.06	468.35	499.38	522.06	533.3	512.24	655.43	588.62	745.3
CD8+IFN-γ+ T cells (%)	NS			IR780+L			N-I-Lip+L			IR780+IL-15+L			NIL-I-Lip+L				IL-10	302.95	280.28	285.83	228.77	234.26	229.88	236.42	218.56	237.5	169.15	228.77	212.68
	0.72	0.29	0.57	2.98	2.53	2.99	6.04	5.61	6.18	10.6	10.2	9.58	13.8	13.9	13.4
	1-MT			IR780+1-MT+IL-15+L			IL-IM-Lip+L			NIL-IM-Lip+L
	1.97	2.05	2.15	14.2	14.3	14	14.5	15.4	15.6	16.8	17.5	16.5
d
CD3-CD49+ (%)	NS			IR780+L			N-I-Lip+L			IR780+IL-15+L			NIL-I-Lip+L
	0.52	1.04	1.19	4.9	5.9	6.22	8.61	7.33	8.91	13	14.3	15.3	17.5	18.1	19.3
	1-MT			IR780+1-MT+IL-15+L			IL-IM-Lip+L			NIL-IM-Lip+L
	1.48	2.02	2.27	22	20.6	20.6	22.3	21.7	23.1	29.9	27.6	29.4
e
Treg in CD4+T cells (%)	NS			IR780+L			N-I-Lip+L			IR780+IL-15+L			NIL-I-Lip+L
	27.3	26.5	24.6	20.8	22.1	21.7	19.7	18	19.1	19.5	19.1	19.2	16.4	16.9	15.7
	1-MT			IR780+1-MT+IL-15+L			IL-IM-Lip+L			NIL-IM-Lip+L
	16.9	16.2	17.8	10.7	10.9	9.25	8.56	9.79	9.94	7.59	7.38	6.08
i
CD4+T cells (%)	NS			IR780+L			N-I-Lip+L			IR780+IL-15+L			NIL-I-Lip+L
	15.3	14.4	13.6	27.1	29.6	29.3	32.5	31.5	31.8	32.5	29.7	37.8	35.6	30.5	33.1
	1-MT			IR780+1-MT+IL-15+L			IL-IM-Lip+L			NIL-IM-Lip+L
	26.7	28	31.9	36.2	32.8	37.3	36.5	32	37.6	31.9	38	35
j
CD8+T cells (%)	NS			IR780+L			N-I-Lip+L			IR780+IL-15+L			NIL-I-Lip+L
	18	19	18.3	36.4	33.7	28.6	32.4	33	33.6	34.6	36.3	32.6	34.1	36.3	34.3
	1-MT			IR780+1-MT+IL-15+L			IL-IM-Lip+L			NIL-IM-Lip+L
	29.5	28.5	26.8	37.8	42.4	41.5	37.8	42.4	41.5	43.1	47.5	49.6
k
CD3-CD49+ (%)	NS			IR780+L			N-I-Lip+L			IR780+IL-15+L			NIL-I-Lip+L
	1.58	1.36	1.81	2.35	3.23	5.08	4.57	5.12	6.31	8.41	9.48	10.5	11.8	11.9	12.9
	1-MT			IR780+1-MT+IL-15+L			IL-IM-Lip+L			NIL-IM-Lip+L
	3.58	3.29	3.29	12.9	13	13.9	14.7	14.3	14.9	15.3	15.7	15.9
l
Treg in CD4+T cells (%)	NS			IR780+L			N-I-Lip+L			IR780+IL-15+L			NIL-I-Lip+L
	25.2	24.8	26.8	16	15.8	16.2	16.1	14.7	15.1	15.5	14.2	14	11.4	11.7	11.5
	1-MT			IR780+1-MT+IL-15+L			IL-IM-Lip+L			NIL-IM-Lip+L
	12.1	12.6	13.2	4.03	6.25	6.95	3.94	3.26	3.51	1.59	0.75	0.81
m
Matured DC (%)	NS			IR780+L			N-I-Lip+L			IR780+IL-15+L			NIL-I-Lip+L
	2.12	1.77	1.67	11.2	11.7	12.2	14.5	14.3	11.7	12.3	12.4	13.1	14.8	14	13.9
	1-MT			IR780+1-MT+IL-15+L			IL-IM-Lip+L			NIL-IM-Lip+L
	6.17	7.34	8.48	16.7	17.4	16	17.8	18.1	20.2	25.3	25.8	24.9

## Sheet: Fig8
Figure 8
b	1.NS					2.PD-1					3.NIL-IM-Lip+L					4.NIL-IM-Lip+PD-1+L
Day
1	65.0002	86.8968	139.679	108.153	101.184	111.502	96.2077	161.697	65.6201	92.7759	82.6448	114.21	66.8912	93.5165	55.6728	73.6445	73.599	82.0935	119.657	122.26
3	144.673	247.561	431.664	257.671	253.936	110.52	315.901	383.339	175.137	203.44	56.1086	189.979	135.73	299.892	121.516	89.4287	163.136	74.5391	151.246	158.206
5	258.917	435.572	475.712	487.107	410.048	155.797	331.239	408.806	339.486	307.867	178.253	186.091	103.155	287.584	234.967	0	178.653	96.3671	177.839	204.205
7	494.256	647.278	660.587	520.03	560.701	200.552	489.428	446.427	372.502	349.093	199.252	218.416	91.5506	325.414	262.22	0	192.895	0	165.9	199.69
9	803.203	1311.64	1307.91	1054.51	1221.68	364.733	529.105	817.637	828.988	737.075	265.887	228.017	130.455	486.269	358.859	0	183.15	0	188.959	209.985
11	1600.56	1957.04	1972.97	1641.94	1655.9	817.26	803.703	934.767	935.239	1247.12	246.479	277.729	220.632	500.236	554.385	0	133.9	0	204.161	201.523
13						1293.45	1602.17	1566.84	1408.94	1361.48	384.384	469.491	249.877	663.322	575.219	0	145.725	63.1758	270.052	252.964
15						1819.11	1848.3	1692.4	1812.92	1765.28	591.04	872.667	566.801	604.941	849.489	0	192.044	73.7731	240.356	282.891
d	2.PD-1					3.NIL-IM-Lip+L					4.NIL-IM-Lip+PD-1+L
Tumour weight (g)
	2.5154	2.1347	2.3853	2.1699	1.8826	1.4346	1.5565	1.0284	1.2692	1.2502	0.4134	0.3229	0.5242	0.1011	0
Tumour tissues	f	NS			PD-1			NIL-IM-Lip+L			NIL-IM-Lip+PD-1+L
	CD8+IFN-γ+ T cells
		4.39	6.71	5.05	10.8	9.02	8.48	18.5	19.9	18.6	21	22.9	25.4
	CD4+T cells	NS			PD-1			NIL-IM-Lip+L			NIL-IM-Lip+PD-1+L
		4.19	4.25	4.31	8.82	8.71	8.61	10.5	9.94	10.9	15.4	15.1	16.8
	CD8+T cells	NS			PD-1			NIL-IM-Lip+L			NIL-IM-Lip+PD-1+L
		4.8	5.07	5.38	9.4	8.76	9.17	18	18.3	17.8	30.5	30.3	28.8
	CD3-CD49+	NS			PD-1			NIL-IM-Lip+L			NIL-IM-Lip+PD-1+L
		3.92	3.01	5.13	5.56	5.84	5.33	11.4	10.8	10.2	15.3	14.4	14
	Treg in CD4+T cells	NS			PD-1			NIL-IM-Lip+L			NIL-IM-Lip+PD-1+L
		21.5	22.5	22.6	15.6	15.2	15.1	10.1	9.58	9.76	4.31	4.18	5.25
Lymph nodes	g	NS			PD-1			NIL-IM-Lip+L			NIL-IM-Lip+PD-1+L
	Matured DC
		8.37	6.99	6.33	7.85	8.47	7.94	17.4	16.2	15.7	16.5	16.8	17.5
	CD4+T cells	NS			PD-1			NIL-IM-Lip+L			NIL-IM-Lip+PD-1+L
		30.7	31	30.6	33.7	34.8	33.9	36.4	38.1	39	42.1	40.8	41.4
	CD8+T cells	NS			PD-1			NIL-IM-Lip+L			NIL-IM-Lip+PD-1+L
		24.7	24	24.3	25.8	26.1	26.3	26.9	28.6	28.4	30.5	30.7	31.6
	CD3-CD49+	NS			PD-1			NIL-IM-Lip+L			NIL-IM-Lip+PD-1+L
		8.14	8.55	7.17	8.56	9.06	8.28	11.5	12.2	11.2	14.1	15.4	15.2
	Treg in CD4+T cells	NS			PD-1			NIL-IM-Lip+L			NIL-IM-Lip+PD-1+L
		25.8	24.5	24.2	22.6	21.9	19.3	15	14.8	16.2	12.2	11.5	12.8
k	1.NS					2.PD-1					3.NIL-IM-Lip+L					4.NIL-IM-Lip+PD-1+L
Day
1	107.264	94.7405	137.674	61.9373	113.286	109.695	99.1371	77.5638	165.981	76.1484	84.9684	67.4681	118.07	102.756	95.3067	92.3657	66.3337	122.664	81.0193	105.483
3	157.35	132.846	170.008	80.9976	139.783	115.549	120.876	70.2883	173.698	109.289	88.2014	71.3879	132.496	131.891	167.774	104.633	49.3049	126.549	73.8913	77.3261
5	221.178	147.004	283.771	204.938	128.104	244.052	115.908	117.571	256.271	189.433	94.1417	100.883	211.679	130.661	181.415	132.405	53.3606	163.021	83.7418	94.0316
7	372.12	328.024	540.177	359.518	350.582	493.49	272.847	169.231	326.033	226.309	112.071	149.774	305.717	245.461	259.703	160.986	83.0375	189.979	109.024	150.847
9	708.728	525.853	831.939	763.489	909.07	855.74	462.904	576.902	507.602	364.338	220.549	249.557	390.908	275.605	384.755	166.912	188.373	214.597	211.806	196.621
11	1080.82	910.151	1199.32	1073.41	1259.39	1091.6	527.792	717.954	751.034	664.157	406.229	322.837	481.305	410.151	540.418	215.575	165.442	202.439	336.403	183.059
13	1259.1	1147.97	1568.1	1492.85	1551.14	1151.98	829.329	929.76	1011.24	822.436	609.554	495.882	557.901	508.867	581.992	224.451	235.813	225.455	439.097	141.425
15	1991.57	1657.4	1970.4	1689.43	1790.66	1412.61	1605.44	1365.67	1739.65	1329.63	617.767	579.288	625.918	664.063	725.335	296.471	309.876	258.587	364.338	239.649
m	NS					PD-1					NIL-IM-Lip+L					NIL-IM-Lip+PD-1+L
Tumour weight (g)
	2.598	2.096	1.941	1.931	2.18	1.85	1.49	1.639	1.373	1.987	1.288	1.225	0.922	0.848	0.906	0.376	0.448	0.249	0.596	0.14
Tumour tissues	o	NS			PD-1			NIL-IM-Lip+L			NIL-IM-Lip+PD-1+L
	CD8+IFN-γ+ T cells
		5.08	4.34	3.19	8.97	6.99	7.3	18.4	15.6	17.4	20.5	23.3	20.8
	CD4+T cells	NS			PD-1			NIL-IM-Lip+L			NIL-IM-Lip+PD-1+L
		7.9	6.85	8.29	10.1	10.5	8.25	12.6	12.5	11.9	14.4	13.5	14.9
	CD8+T cells	NS			PD-1			NIL-IM-Lip+L			NIL-IM-Lip+PD-1+L
		5.64	5.61	5.27	7.52	7.31	6.3	8.42	7.34	6.29	10.7	9.86	10.9
	CD3-CD49+	NS			PD-1			NIL-IM-Lip+L			NIL-IM-Lip+PD-1+L
		4.36	4.14	5.19	5.58	5.11	5.98	8.16	8.5	7.8	10.4	10.1	9.8
	Treg in CD4+T cells	NS			PD-1			NIL-IM-Lip+L			NIL-IM-Lip+PD-1+L
		28	25.6	27	21.8	22	22.7	12.7	11.4	11.6	9.64	10.3	9.56
Lymph nodes	p	NS			PD-1			NIL-IM-Lip+L			NIL-IM-Lip+PD-1+L
	Matured DC
		8	5.52	5.78	7.49	8.59	5.55	21.9	22.5	21.5	22.6	23.5	23.2
	CD4+T cells	NS			PD-1			NIL-IM-Lip+L			NIL-IM-Lip+PD-1+L
		50.8	50.4	50.6	51.7	51.6	51.2	54.1	53.2	53.3	55.7	55.1	54.3
	CD8+T cells	NS			PD-1			NIL-IM-Lip+L			NIL-IM-Lip+PD-1+L
		18.7	19.2	19.8	21.6	22	22.5	22.3	23.3	22.6	24.5	24.8	25.1
	CD3-CD49+	NS			PD-1			NIL-IM-Lip+L			NIL-IM-Lip+PD-1+L
		3.72	3.83	3.96	5.75	6.56	5.09	11	10.9	10.5	13.5	13.8	14.1
	Treg in CD4+T cells	NS			PD-1			NIL-IM-Lip+L			NIL-IM-Lip+PD-1+L
		23.1	22.6	22	20.8	20.2	19.7	18.8	18.3	18.1	16.5	17	16.7

## Sheet: Supplementary Fig. 4
	b	N-I-Lip-L			N-I-Lip-S
	12 h	11.5927	9.96379	5.22651	11.5936	8.30305	10.391
	24 h	11.7255	13.5537	15.8693	20.3306	12.1676	12.5846
	48 h	19.7038	10.7897	11.0997	20.0175	10.8131	13.952
	c	N-I-Lip-L			N-I-Lip-S
	12 h	0.185015	0.37276	0.182037	0.62425	0.986022	1.12519
	24 h	1.23891	1.37289	1.07158	1.97443	4.36795	4.7306
	48 h	5.21833	2.43407	2.46373	6.40876	5.72668	8.35287

## Sheet: Supplementary Fig. 5
b	DPPC:Chol=2:1			DPPC:Chol=8:1			DPPC:Chol=16:1
4h	1.57	2.55	1.39	2.87	4.33	3.95	2.2	2.44	1.27
8h	3.74	3.18	4.7	6.47	5.61	5.65	3.42	3.31	2.01
12h	1.57	3.98	1.75	8.98	8.37	9.83	4.32	4.3	4.24

## Sheet: Supplementary Fig. 7
	d	DPPC:Chol=2:1			DPPC:Chol=8:1			DPPC:Chol=16:1
	Lecithin High Potency	1.7941	2.451	2.999	10.898	7.199	5.286	3.131	2.434	2.1583
	Egg yolk lecithin	1.8366	2.487	2.025	8.343	5.055	5.335	2.5785	3.088	1.3141
	e	DPPC:Chol=2:1			DPPC:Chol=8:1			DPPC:Chol=16:1
	Lecithin High Potency	1.16246	1.15676	1.35182	6.24745	7.14464	5.14032	1.60233	2.10498	1.4642
	Egg yolk lecithin	1.34846	1.36417	1.56781	4.05503	4.76773	4.39012	1.35627	1.57535	0.979129

[truncated: 8 more sheets: Supplementary Fig. 13, Supplementary Fig. 14, Supplementary Fig. 15, Supplementary Fig. 17, Supplementary Fig. 19, Supplementary Fig. 20, Supplementary Fig. 25, Supplementary Fig. 26]
